# Supplementary material for: Sleep spindles and slow oscillations predict cognition and biomarkers of neurodegeneration in mild to moderate Alzheimer's disease
Source: Alzheimers Dement. 2025 Jan 29;21(2):e14424. doi: 10.1002/alz.14424 (PMC11848347; doi:10.1002/alz.14424)
Supplement: Supplementary file 4 — Supporting Information [file ALZ-21-e14424-s011.xlsx]

## Sheet: SP SO AB42 Tau
Supplemental Table S1	coef	SE	p	95% CI: lower	upper	coef	SE	p	95% CI: lower	upper	coef	SE	p	95% CI: lower	upper	coef	SE	p	95% CI: lower	upper	coef	SE	p	95% CI: lower	upper	amyloid pos	coef	SE	p	95% CI: lower	upper	coef	SE	p	95% CI: lower	upper	coef	SE	p	95% CI: lower	upper	coef	SE	p	95% CI: lower	upper	coef	SE	p
Spinldes, SO, Biomakers																										participants
	amyloid beta 42					pTau181					total tau					phospho-tau/ab42 ratio					total tau/ab42 ratio						amyloid					pTau181					total tau					ptau/ab ratio					total tau/ab42 ratio
Spindles (central channels)	NREM2 and 3					NREM2-3 coef					NREM2-3 coef					NREM2-3 coef					NREM2-3 coef					NREM2-3 coef						NREM2-3 coef					NREM2-3 coef					NREM2-3 coef					NREM2-3 coef
SP count	0.0948698	0.159582	0.552	-0.217906	0.407645	-0.0007609	0.0005499	0.166	-0.0018387	0.0003169	-0.0009159	0.0005752	0.111	-0.0020432	0.0002113	-0.0001976	7.63e-05	0.01	-0.0003472	-4.8e-05	-0.0011685	0.0005616	0.037	-0.0022693	-6.77e-05		0.217109	0.0600332	0.0001	0.0994458	0.334772	0.0022639	0.0019981	0.257	-0.0016523	0.0061801	-0.0646106	0.268272	0.81	-0.590414	0.461193	-0.0001976	7.63e-05	0.01	-0.0003472	-4.8e-05	-0.0012404	0.0006063	0.041
SP duration	238.998	571.309	0.676	-880.747	1358.74	8.24586	2.14616	0.001	4.03947	12.4522	391.373	738.722	0.596	-1056.5	1839.24	-0.443229	0.394013	0.261	-1.21548	0.329023	0.507021	1.06954	0.635	-1.58924	2.60328		-335.73	361.2	0.353	-1043.67	372.209	-17.7753	5.85941	0.002	-29.2595	-6.29108	-1.6469	2.88837	0.569	-7.308	4.01421	-0.443229	0.394013	0.261	-1.21548	0.329023	3.01391	2.30331	0.191
SP density	87.6425	63.7939	0.169	-37.3912	212.676	1.44289	1.75993	0.412	-2.00652	4.89229	-120.703	158.173	0.445	-430.716	189.31	-0.0812067	0.0312977	0.009	-0.142549	-0.0198643	-0.0963066	0.153373	0.53	-0.396913	0.2043		94.0538	44.1039	0.033	7.61163	180.496	3.45082	1.22992	0.005	1.04022	5.86141	0.622885	0.35637	0.08	-0.0755868	1.32136	0.0093021	0.0695745	0.894	-0.127061	0.145666	-0.0963066	0.153373	0.53
SP peak frequency	-12.8009	23.6388	0.588	-59.1321	33.5302	-0.223181	0.249844	0.372	-0.712866	0.266504	82.8356	43.2647	0.056	-1.96162	167.633	0.0221494	0.0140242	0.114	-0.0053375	0.0496364	0.103113	0.0473333	0.029	0.0103417	0.195885		21.7369	12.3519	0.078	-2.47244	45.9463	0.750103	0.305975	0.014	0.150402	1.3498	0.222442	0.0869858	0.011	0.0519532	0.392931	0.0221494	0.0140242	0.114	-0.0053375	0.0496364	0.177194	0.146376	0.226
SP energy	0.249559	0.0837597	0.003	0.085393	0.413725	-0.005766	0.0070656	0.414	-0.0196144	0.0080824	-0.302245	0.420203	0.472	-1.12583	0.521339	-0.01	8.94e-05	0.012	-0.011	-0.0001	-0.000408	0.0002038	0.045	-0.0008075	-8.61e-06		0.756869	0.216598	0.0001	0.332344	1.18139	-0.0019603	0.0030472	0.52	-0.0079326	0.004012	0.000231	0.0007998	0.773	-0.0013366	0.0017986	-0.0002239	8.94e-05	0.012*	-0.0003991	-4.88e-05	-0.0019045	0.0009199	0.038
SP ptp amplitude	0.215272	0.39334	0.584	-0.55566	0.986204	-0.0037532	0.0027159	0.167	-0.0090762	0.0015699	0.147151	1.70623	0.931	-3.197	3.4913	0.000475	0.000341	0.164	-0.0001934	0.0011433	-0.0003424	0.000717	0.633	-0.0017477	0.001063		0.400754	0.296787	0.177	-0.180937	0.982445	0.0200523	0.0079344	0.011	0.0045011	0.0356034	0.0026608	0.0027292	0.33	-0.0026883	0.00801	0.000475	0.000341	0.164	-0.0001934	0.0011433	0.0017516	0.0017264	0.31
	NREM2					NREM2					NREM2					NREM2										NREM2	coef					NREM2					NREM2					NREM2
SP count	0.494688	0.228261	0.03	0.0473049	0.94207	0.0005559	0.0013552	0.682	-0.0021001	0.003212	-0.0002983	0.000622	0.631	-0.0015174	0.0009207	-0.0002161	8.61e-05	0.012*	-0.0003848	-4.75e-05	-0.0005605	0.0003641	0.124	-0.001274	0.000153		0.278539	0.0732231	0.0001	0.135024	0.422054	-0.0007583	0.0019904	0.703	-0.0046594	0.0031428	0.919469	0.494486	0.063	-0.0497046	1.88864	-0.0002161	8.61e-05	0.012	-0.0003848	-4.75e-05	-0.0005534	0.0009992	0.58
SP duration	-136.385	348.488	0.696	-819.408	546.638	7.91521	2.10524	0.0001	3.78901	12.0414	1.99349	0.890304	0.025	0.248523	3.73845	0.0059952	0.261917	0.982	-0.507352	0.519342	0.471523	0.888225	0.596	-1.26937	2.21241		-139.531	269.825	0.605	-668.378	389.316	-9.02797	5.11306	0.077	-19.0494	0.993438	-0.338052	1.73806	0.846	-3.74459	3.06848	-0.054095	0.049551	0.275	-0.151213	0.0430232	1.65472	0.995117	0.096
SP density	86.5541	61.6055	0.16	-34.1905	207.299	1.44289	1.75993	0.412	-2.00652	4.89229	-177.943	164.597	0.28	-500.547	144.662	-0.0941437	0.0301295	0.002	-0.153196	-0.0350909	-0.210856	0.189996	0.267	-0.583242	0.16153		82.8511	45.0395	0.066	-5.42474	171.127	2.09338	1.20571	0.083	-0.269774	4.45653	0.406373	0.370879	0.273	-0.320536	1.13328	-0.124803	0.0558975	0.026	-0.23436	-0.0152458	0.488005	0.480881	0.31
SP peak frequency	-8.71275	22.6113	0.7	-53.0302	35.6047	-0.26119	0.195401	0.181	-0.367596	-0.163922	73.9964	42.5533	0.082	-9.40651	157.399	0.0156677	0.014378	0.276	-0.0125128	0.0438481	0.0605514	0.0453633	0.182	-0.0283589	0.149462		18.3864	18.1528	0.311	-17.1924	53.9652	0.631032	0.26363	0.017	0.114328	1.14774	0.166943	0.0718364	0.02	0.0261468	0.30774	0.0059952	0.261917	0.982	-0.507352	0.519342	0.128649	0.144615	0.374
SP energy	0.22021	0.0815201	0.007	0.0604335	0.379986	-0.0068413	0.0062183	0.271	-0.019029	0.0053464	-0.172303	0.421301	0.683	-0.998038	0.653432	-0.0002021	9.44e-05	0.032	-0.0003871	-1.71e-05	-0.0004439	0.0005092	0.383	-0.0014419	0.0005542		0.676084	0.206005	0.001	0.272321	1.07985	-0.0015572	0.0033002	0.637	-0.0080254	0.004911	0.0001367	0.0009023	0.88	-0.0016318	0.0019053	0.0156677	0.014378	0.276	-0.0125128	0.0438481	-0.0017674	0.0009074	0.051
SP ptp amplitude	0.347667	0.319271	0.276	-0.278093	0.973427	-0.0027261	0.002892	0.346	-0.0083944	0.0029422	0.603869	1.38636	0.663	-2.11334	3.32108	0.0002854	0.0002807	0.309	-0.0002647	0.0008356	0.0001125	0.0013354	0.933	-0.0025047	0.0027298		0.293963	0.260455	0.259	-0.216519	0.804446	0.0143843	0.0074291	0.053	-0.0001764	0.028945	0.0015603	0.0020491	0.446	-0.0024558	0.0055765	-0.0002021	9.44e-05	0.032	-0.0003871	-1.71e-05	0.0015379	0.0008151	0.059
Slow Oscillations (frontal)	NREM2 and 3					NREM2-3 coef					NREM2-3 coef					NREM2-3 coef					NREM2-3 coef					SO	NREM2-3 coef					NREM2-3 coef					NREM2-3 coef					NREM2-3 coef
SO count	0.190473	0.0562154	0.001	0.080293	0.300653	-0.0005938	0.0002671	0.026	-0.0011174	-7.03e-05	-0.0538086	0.0883671	0.543	-0.227005	0.119388	-9.18e-05	3.9e-05	0.019	-0.0001682	-1.54e-05	-8.86e-05	0.0001055	0.401	-0.0002953	0.0001181		0.0794486	0.0184384	0.0001	0.04331	0.115587	-0.0009172	0.0008686	0.291	-0.0026196	0.0007853	0.0880864	0.159786	0.581	-0.225089	0.401262	-7.65e-05	4.22e-05	0.07	-0.0001592	6.2e-06	-0.0001402	9.1e-05	0.123
SO duration	-706.668	326.58	0.03	-1346.75	-66.5833	-5.80226	5.23685	0.268	-16.0663	4.46177	-151.928	418.947	0.717	-973.049	669.193	0.169495	0.188227	0.368	-0.199424	0.538413	0.250972	0.541957	0.643	-0.811246	1.31319		13.8191	120.421	0.909	-222.201	249.839	-12.5111	5.57474	0.02	-23.4374	-1.58481	-4.05035	1.64729	0.014	-7.27897	-0.821731	-0.528913	0.316326	0.095	-1.1489	0.0910743	-0.479571	0.505439	0.343
SO density	69.3342	20.2943	0.001	29.5582	109.11	-0.030555	0.0692329	0.659	-0.166249	0.105139	-0.0470214	0.0869681	0.589	-0.217476	0.123433	-0.0316466	0.0171574	0.065	-0.0652745	0.0019814	-0.0051345	0.0700284	0.942	-0.142388	0.132118		29.4316	11.7441	0.012	6.4135	52.4497	-0.546644	0.417055	0.19	-1.36406	0.270769	0.0172927	0.172805	0.92	-0.3214	0.355985	-0.0449686	0.0187161	0.016	-0.0816514	-0.0082857	-0.0230282	0.058483	0.694
SO peak frequency	1262.2	646.788	0.051	-5.48149	2529.88	-1.36091	2.02656	0.502	-5.3329	2.61107	-443.753	352.185	0.208	-1134.02	246.517	0.142435	0.292454	0.626	-0.430764	0.715633	-1.58593	1.49929	0.29	-4.52449	1.35262		-269.182	362.877	0.458	-980.407	442.043	-20.9046	13.4977	0.121	-47.3595	5.55039	-11.2074	5.58682	0.045	-22.1574	-0.257476	-0.228685	0.494667	0.644	-1.19821	0.740844	-1.02489	1.56386	0.512
SO energy	-0.0924292	0.0772143	0.231	-0.243766	0.0589081	-5.62e-05	0.0004464	0.9	-0.0009311	0.0008186	-1.22859	1.52395	0.42	-4.21548	1.7583	7.48e-05	6.9e-05	0.278	-6.05e-05	0.0002101	7.61e-05	0.0001419	0.592	-0.000202	0.0003543		0.0583919	0.0335018	0.081	-0.0072704	0.124054	0.0003308	0.0015862	0.835	-0.002778	0.0034397	0.0001549	0.0003372	0.646	-0.000506	0.0008157	4.81e-05	0.0001526	0.753	-0.0002509	0.0003472	-2.83e-05	0.0001555	0.856
SO ptp amplitude	0.0055784	0.389184	0.989	-0.757209	0.768366	-0.0173181	0.0210243	0.41	-0.0585251	0.0238888	0.348713	1.10069	0.751	-1.80861	2.50603	0.0002367	0.0002781	0.395	-0.0003084	0.0007818	-4.8e-05	0.0010748	0.964	-0.0021545	0.0020585		0.242755	0.280722	0.387	-0.307449	0.79296	0.0054699	0.0111631	0.624	-0.0164095	0.0273492	0.0006455	0.0035701	0.857	-0.0063517	0.0076427	-0.0002602	0.0011119	0.815	-0.0024395	0.0019191	-0.0032004	0.0019702	0.104
	NREM3										NREM3					NREM3										NREM3
SO count	-0.10281	0.0983036	0.296	-0.295482	0.0898615	-0.0027815	0.0040972	0.497	-0.0108118	0.0052488	19.3115	48.3628	0.69	-75.4778	114.101	-8.61e-05	3.87e-05	0.026	-0.0001619	-1.02e-05	-0.0001035	0.0001886	0.583	-0.0004732	0.0002661		0.137366	0.0474176	0.004	0.044429	0.230303	-0.0008059	0.0016549	0.626	-0.0040494	0.0024375	0.0977388	0.283985	0.731	-0.458861	0.654339	-7.83e-05	8.4e-05	0.351	-0.0002428	8.63e-05	-0.0003431	0.0002437	0.159
SO duration	77.1954	36.2619	0.033	6.12352	148.267	0.991574	1.4095	0.482	-1.77099	3.75414	-69.8112	659.813	0.916	-1363.02	1223.4	-0.0652488	0.0193	0.001	-0.103076	-0.0274214	-0.358021	0.126919	0.005	-0.606778	-0.109263		-22.1421	36.8503	0.548	-94.3674	50.0832	1.84547	3.75229	0.623	-5.50889	9.19982	0.723723	1.16643	0.535	-1.56244	3.00989	-0.189513	0.132305	0.152	-0.448826	0.0697994	-0.161618	0.0720364	0.025
SO density	56.3416	16.3373	0.001	24.3211	88.3621	-0.0556723	0.0666427	0.404	-0.186289	0.0749449	64.7725	61.6907	0.294	-56.139	185.684	-0.0240492	0.0101421	0.018	-0.0439272	-0.0041711	-0.524458	0.143091	0.001	-0.804911	-0.244006		41.7335	14.6971	0.005	12.9276	70.5393	-0.121516	0.550176	0.825	-1.19984	0.956808	0.048533	0.18816	0.796	-0.320253	0.417319	-0.0403084	0.0303123	0.184	-0.0997193	0.0191026	-0.0456243	0.0426742	0.285
SO peak frequency	320.402	107.343	0.003	110.013	530.791	-0.0079171	1.64777	0.996	-3.23748	3.22165	-492.431	358.872	0.17	-1195.81	210.944	-0.183233	0.0495074	0.0001	-0.280266	-0.0862008	-0.940036	0.324155	0.004	-1.57537	-0.304703		-172.507	93.0443	0.064	-354.871	9.85593	-7.20198	11.6908	0.538	-30.1154	15.7115	-2.49932	3.96716	0.529	-10.2748	5.27616	0.63903	0.436557	0.143	-0.216607	1.49467	-0.382626	0.189859	0.044
SO energy	-0.0924292	0.0772143	0.231	-0.243766	0.0589081	-0.0001946	0.0007666	0.8	-0.0016972	0.0013079	-0.0754271	0.12291	0.539	-0.316326	0.165472	2.53e-05	2.67e-05	0.343	-2.71e-05	7.77e-05	4.79e-06	8.9e-05	0.957	-0.0001696	0.0001792		0.0361363	0.0199421	0.07	-0.0029495	0.0752221	-0.000667	0.0011594	0.565	-0.0029393	0.0016054	-0.0001201	0.0004081	0.769	-0.0009199	0.0006797	6.65e-05	0.0001212	0.583	-0.0001711	0.0003042	-8.76e-05	9.05e-05	0.333
SO ptp amplitude	1.23872	0.481841	0.01	0.294332	2.18311	-0.0079352	0.011803	0.501	-0.0310687	0.0151983	-6.68357	7.94647	0.4	-22.2584	8.89123	-0.0005859	0.0002964	0.048	-0.0011668	-5.07e-06	-0.0026561	0.0009359	0.005	-0.0044903	-0.0008218		0.492755	0.277587	0.076	-0.051306	1.03682	0.0097846	0.0111284	0.379	-0.0120267	0.0315959	0.0009762	0.0049504	0.844	-0.0087264	0.0106788	-0.0004683	0.0011309	0.679	-0.0026848	0.0017481	-0.0024876	0.0010485	0.018
*p < 0.02is significant after False Discovery Rate correction
[truncated: 2 more columns]
