# Supplementary material for: Sleep spindles and slow oscillations predict cognition and biomarkers of neurodegeneration in mild to moderate Alzheimer's disease
Source: Alzheimers Dement. 2025 Jan 29;21(2):e14424. doi: 10.1002/alz.14424 (PMC11848347; doi:10.1002/alz.14424)
Supplement: Supplementary file 5 — Supporting Information [file ALZ-21-e14424-s006.xlsx]

## Sheet: Sheet1
Supplemental Table S2	coef	SE	p	95% CI: lower	upper	coef	SE	p	95% CI: lower	upper
Spinldes, SO, ADAS-Cognition
	ADAS-cognition total score baseline					ADAS-cognition total 12 months
Spindles (central channels)	NREM2+NREM 3					NREM2+NREM 3
SP count	-0.0124922	0.0043038	0.004	-0.0209275	-0.0040569	-0.0128247	0.0044418	0.004	-0.0215305	-0.0041189
SP duration	-27.5977	12.8368	0.032	-52.7574	-2.43804	-29.4535	13.3921	0.028	-55.7015	-3.20543
SP density	-8.99573	2.70011	0.001	-14.2878	-3.70362	-8.63554	2.41355	0.0001	-13.366	-3.90507
SP peak frequency	0.712261	1.04843	0.497	-1.34263	2.76715	-0.735399	1.13183	0.516	-2.95375	1.48295
SP energy	-0.0275724	0.0087315	0.002	-0.0446858	-0.010459	-0.0190872	0.0073345	0.009	-0.0334624	-0.0047119
SP ptp amplitude	-0.0149351	0.035937	0.678	-0.0853703	0.0555001	-0.0443294	0.0340072	0.192	-0.110982	0.0223234
	NREM2
SP count	-0.0207376	0.0065235	0.001	-0.0335234	-0.0079518	-0.0179695	0.0055986	0.001	-0.0289425	-0.0069964
SP duration	-15.7133	15.67	0.316	-46.4259	14.9993	-12.7282	16.554	0.442	-45.1734	19.7171
SP density	-10.8032	2.91414	0.0001	-16.5148	-5.09162	-9.07702	2.15374	0.001	-13.2983	-4.85576
SP peak frequency	0.362585	1.1642	0.755	-1.9192	2.64437	-0.67127	1.07162	0.531	-2.77161	1.42907
SP energy	-0.0265293	0.0085093	0.002	-0.0432073	-0.0098514	-0.0184918	0.0074793	0.013	-0.0331511	-0.0038326
SP ptp amplitude	-0.001674	0.0014713	0.255	-0.0045576	0.0012097	-0.0173659	0.0360919	0.63	-0.0881047	0.0533729
Slow Oscillations (frontal)	NREM2+NREM 3					NREM2+NREM 3
SO count	0.0011102	0.0032828	0.735	-0.0053241	0.0075445	-3.12e-05	0.0021287	0.988	-0.0042035	0.004141
SO duration	25.8252	11.8309	0.029	2.63715	49.0133	6.78114	11.7517	0.564	-16.2517	29.814
SO density	-0.0816215	1.57704	0.959	-3.17256	3.00932	-0.267227	1.22417	0.827	-2.66656	2.13211
SO peak frequency	-58.2142	34.8457	0.095	-126.51	10.0822	-19.3418	28.1469	0.492	-74.5086	35.8251
SO energy	0.0014765	0.0030888	0.633	-0.0045774	0.0075303	0.0089291	0.003548	0.012	0.0019752	0.015883
SO ptp amplitude	0.0065562	0.0212317	0.757	-0.0350571	0.0481696	0.0385478	0.0217044	0.076	-0.003992	0.0810876
	NREM3
SO count	0.0123377	0.0068923	0.073	-0.001171	0.0258464	0.0036449	0.0046602	0.434	-0.0054889	0.0127786
SO duration	-1.60459	2.32953	0.491	-6.17039	2.96121	-1.44918	2.69647	0.591	-6.73417	3.83582
SO density	0.0584803	2.01396	0.977	-3.88882	4.00577	-1.69999	1.80816	0.347	-5.24391	1.84393
SO peak frequency	-5.12468	12.3553	0.678	-29.3406	19.0912	6.86943	11.7792	0.56	-16.2174	29.9563
SO energy	-0.0010838	0.0027726	0.696	-0.006518	0.0043504	0.005493	0.0029702	0.064	-0.0003284	0.0113144
SO ptp amplitude	-0.0158002	0.0183425	0.389	-0.0517508	0.0201504	0.0265652	0.018374	0.148	-0.0094472	0.0625776
*p < 0.02is significant after False Discovery Rate correction
