# Supplementary material for: Sleep spindles and slow oscillations predict cognition and biomarkers of neurodegeneration in mild to moderate Alzheimer's disease
Source: Alzheimers Dement. 2025 Jan 29;21(2):e14424. doi: 10.1002/alz.14424 (PMC11848347; doi:10.1002/alz.14424)
Supplement: Supplementary file 6 — Supporting Information [file ALZ-21-e14424-s003.xlsx]

## Sheet: Sheet1
Supplementary Table S3
Spindles, SO, MMSE-cognition	coef	SE	p	95% CI: lower	upper	coef	SE	p	95% CI: lower	upper	coef	SE	p	95% CI: lower	upper	coef	SE	p	95% CI: lower	upper	coef	SE	p	95% CI: lower	upper	coef	SE	p	95% CI: lower	upper	coef	SE	p	95% CI: lower	upper
	MMSE base					MMSE 12 months					MMSE 24 months					MMSE 36 months					MMSE change from base to 12 months					MMSE change base to 24 months					MMSE change base to 36 months					Odds (OR) of decline in MMSE over 36 months
Spindles (central channels)	NREM2 and 3					NREM2-3 coef					NREM2-3 coef					WN					WN					Whole Night
SP count	0.00356	0.0024561	0.147	-0.001254	0.0083739	0.0048224	0.0028437	0.09	-0.0007511	0.010396	0.0040573	0.0035938	0.259	-0.0029864	0.0111011	0.0045428	0.0124	0.715	-0.0288518	0.0197661	-9.63e-06	0.0001229	0.938	-0.0002506	0.0002313	0.0016235	0.0021009	0.44	-0.0024941	0.0057412	9.34e-05	0.000327	0.775	-0.0005475	0.0007343	0.996309	0.0029874	0.218	0.990471	1.00218
SP duration	8.84789	6.55565	0.177	-4.00095	21.6967	15.2176	5.96399	0.011	3.52838	26.9068	22.9219	10.0677	0.02	3.18963	42.6541	34.8907	11.7441	0.003	11.8726	57.9087	-0.250832	0.254276	0.324	-0.749203	0.24754	11.9216	7.94435	0.133	-3.64905	27.4922	1.54559	0.755741	0.041	0.0643646	3.02682	2.46e-05	0.0002381	0.273	1.44e-13	4218.02
SP density	3.24339	0.935363	0.001	1.41011	5.07667	4.2	1.31716	0.001	1.61436	6.77754	5.01552	1.73507	0.004	1.61485	8.41619	7.8487	2.20816	0	3.52078	12.1766	-0.0173702	0.0471804	0.713	-0.109842	0.0751017	2.32748	1.18103	0.049	0.0127071	4.64226	0.353676	0.166826	0.034	0.0267032	0.680649	0.0131715	0.0206886	0.006	0.0006062	0.286174
SP peak frequency	-0.201182	0.266791	0.451	-0.724083	0.32172	-0.0397858	0.368258	0.914	-0.761559	0.681987	-0.13506	0.667535	0.84	-1.4434	1.17328	0.0192789	0.0697546	0.782	-0.117438	0.155996	-0.0013319	0.0145193	0.927	-0.0297892	0.0271254	0.241608	0.442479	0.585	-0.625634	1.10885	0.0059346	0.0499399	0.905	-0.0919458	0.103815	0.879748	0.486767	0.817	0.297431	2.60214
SP energy	0.0064041	0.0025111	0.011	0.0014824	0.0113258	0.0171998	0.003081	0.001	0.0111612	0.0232384	0.0013281	0.0032271	0.681	-0.0049968	0.007653	0.0246987	0.0108086	0.022	0.0035141	0.0458832	0.0002737	0.0001222	0.025	3.41e-05	0.0005132	0.0066072	0.003028	0.029	0.0006725	0.012542	0.0015444	0.0005325	0.004	0.0005007	0.002588	0.988702	0.0076613	0.143	0.9738	1.00383
SP ptp amplitude	-0.0005606	0.0048654	0.908	-0.0100967	0.0089755	0.0067445	0.0073502	0.359	-0.0076618	0.0211507	-0.0234276	0.0114882	0.041	-0.045944	-0.0009113	-0.0022665	0.0335024	0.946	-0.06793	0.063397	0.00032	0.000182	0.079	-3.67e-05	0.0006766	-0.0118038	0.007544	0.118	-0.0265898	0.0029822	0.0018822	0.0017669	0.287	-0.0015808	0.0053451	0.991089	0.0159408	0.578	0.960333	1.02283
	NREM2					NREM2					NREM2					NREM2					NREM2					NREM2
SP count	0.006148	0.0020183	0.002	0.0021922	0.0101037	0.0095661	0.0050445	0.058	-0.0003209	0.0194532	0.0095661	0.0050445	0.058	-0.0003209	0.0194532	0.0045441	0.0142759	0.75	-0.0234361	0.0325243	-1.39e-07	0.000191	0.999	-0.0003746	0.0003743	0.0047233	0.0027783	0.089	-0.000722	0.0101686	0.0001085	0.0003727	0.771	-0.0006219	0.0008389	0.994972	0.0043328	0.247	0.986516	1.0035
SP duration	4.05071	5.80729	0.485	-7.33136	15.4328	-5.27921	7.43766	0.478	-19.8568	9.29834	-5.27921	7.43766	0.478	-19.8568	9.29834	39.2927	12.7062	0.002	14.389	64.1964	-0.321557	0.181356	0.076	-0.677008	0.033894	-5.64478	5.0423	0.263	-15.5275	4.23795	1.5273	0.727928	0.036	0.100587	2.95401	5.12e-05	0.0003607	0.161	5.1e-11	51.3158
SP density	3.21917	0.948367	0.001	1.36041	5.07794	4.65013	1.21022	0.001	2.27814	7.02213	5.43677	1.69527	0.001	2.11411	8.75943	0.433614	0.142346	0.002	0.15462	0.712607	-0.0006609	0.0468106	0.989	-0.0924079	0.0910862	2.91394	1.15158	0.011	0.656875	5.171	0.355151	0.167251	0.034	0.0273452	0.682956	0.0093589	0.0154748	0.005	0.0003662	0.239155
SP peak frequency	-0.201182	0.266791	0.451	-0.724083	0.32172	-0.0403452	0.339115	0.905	-0.704999	0.624309	-0.174316	0.640233	0.785	-1.42915	1.08052	0.0180942	0.0659046	0.784	-0.111076	0.147265	-0.0003525	0.0142239	0.98	-0.0282309	0.0275259	0.230569	0.444404	0.604	-0.640447	1.10159	0.0033569	0.0474605	0.944	-0.0896641	0.0963778	8060.76	95822.2	0.449	6.13e-07	106000000000000
SP energy	0.0024445	0.001247	0.05	5.36e-07	0.0048885	0.0170275	0.0030781	0.001	0.0109946	0.0230604	0.0010552	0.003147	0.737	-0.0051129	0.0072232	0.0020192	0.0003288	1e-06	0.0013747	0.0026638	0.0002357	0.0001117	0.035	1.67e-05	0.0004547	0.0065506	0.0030329	0.031	0.0006061	0.012495	0.0016409	0.0005059	0.001	0.0006493	0.0026325	0.985761	0.0079876	0.077	0.970229	1.00154
SP ptp amplitude	-0.000876	0.0049127	0.858	-0.0105047	0.0087527	0.0069963	0.0066086	0.29	-0.0059563	0.0199489	0.0069963	0.0066086	0.29	-0.0059563	0.0199489	-0.0379766	0.0215788	0.078	-0.0802703	0.0043171	0.0003219	0.0001518	0.034	2.44e-05	0.0006195	-0.0099754	0.0040082	0.013	-0.0178312	-0.0021195	-0.0026035	0.0011943	0.029	-0.0049444	-0.0002627	0.993787	0.0163786	0.705	0.962199	1.02641
Slow Oscillations (frontal)	NREM2 and 3					NREM2-3 coef					NREM2-3 coef					WN coef					WN coef					WN coef					WN coef
SO count	0.0001493	0.0007436	0.841	-0.0013081	0.0016067	-0.0019681	0.0011054	0.075	-0.0041347	0.0001984	0.000361	0.0012668	0.776	-0.0021218	0.0028438	-0.0063286	0.0038733	0.102	-0.0139201	0.0012629	-0.0010779	0.0008381	0.198	-0.0027206	0.0005649	0.0009339	0.0009967	0.349	-0.0010196	0.0028874	-0.0013103	0.0038989	0.737	-0.008952	0.0063314	0.998956	0.0013802	0.45	0.996254	1.00167
SO duration	-5.34084	4.82563	0.268	-14.7989	4.11722	-5.44454	5.90916	0.357	-17.0263	6.1372	-25.3782	6.89021	0.0001	-38.8827	-11.8736	-1.45463	0.581278	0.01	-2.59391	-0.315346	3.76631	4.799	0.433	-5.63956	13.1722	-15.1657	6.1585	0.014	-27.2361	-3.09526	-13.4655	8.05362	0.095	-29.2503	2.31934	79502.5	515622	0.082	0.239787	26400000000
SO density	-0.344521	0.344563	0.317	-1.01985	0.33081	-0.782311	0.748998	0.296	-2.25032	0.685699	0.654255	0.781945	0.403	-0.878328	2.18684	0.0747322	0.0746865	0.317	-0.0716507	0.221115	-0.0214027	0.550276	0.969	-1.09992	1.05712	1.11578	0.506603	0.028	0.122858	2.10871	1.17096	1.31748	0.374	-1.41125	3.75317	0.294413	0.211279	0.088	0.0721296	1.20171
SO peak frequency	18.8262	8.82215	0.033	1.53513	36.1173	18.3466	9.61566	0.056	-0.499782	37.1929	35.3901	11.8336	0.003	12.1967	58.5836	22.0945	19.1047	0.247	-15.3501	59.5391	-5.72761	8.9398	0.522	-23.2493	11.7941	25.7314	11.2214	0.022	3.73782	47.7249	15.5449	10.2772	0.13	-4.59809	35.6878	0.0004395	0.0047599	0.475	2.66e-13	727410
SO energy	0.0021273	0.0016206	0.189	-0.001049	0.0053035	0.0054956	0.0038911	0.158	-0.0021308	0.013122	-0.0021239	0.0021742	0.329	-0.0063853	0.0021374	0.0050953	0.0058746	0.386	-0.0064188	0.0166093	0.000149	0.0013817	0.914	-0.002559	0.0028571	-0.000871	0.0017129	0.611	-0.0042281	0.0024862	0.0046847	0.0034947	0.18	-0.0021647	0.0115341	0.999838	0.0021574	0.94	0.995618	1.00408
SO ptp amplitude	0.0305224	0.0146355	0.037	0.0018373	0.0592075	0.0495091	0.0234174	0.034	0.0036118	0.0954065	-0.0167463	0.0114652	0.144	-0.0392177	0.0057251	-0.0009771	0.0016133	0.105	-0.0707002	0.0067039	0.0093023	0.0110375	0.399	-0.0123308	0.0309353	-0.0034065	0.00941	0.717	-0.0218497	0.0150367	-0.0087737	0.0234482	0.708	-0.0547313	0.0371838	1.00482	0.0139626	0.729	0.97782	1.03256
	NREM 3					NREM3					NREM3					NREM3					NREM3					NREM3
SO count	-0.0014796	0.0013636	0.278	-0.0041522	0.0011931	-0.0057166	0.0021398	0.008	-0.0099106	-0.0015226	-0.0022539	0.0039059	0.564	-0.0099093	0.0054015	0.008635	0.0071462	0.227	-0.0053713	0.0226413	-0.0042073	0.0017278	0.015	-0.0075938	-0.0008208	5.79e-05	0.0026466	0.983	-0.0051293	0.0052452	0.0112424	0.0057185	0.049	3.43e-05	0.0224505	0.989801	0.0042054	0.016	0.981593	0.998078
SO duration	-2.40218	0.723899	0.001	-3.821	-0.983369	-2.18569	1.19233	0.067	-4.52262	0.15124	-2.85272	1.15142	0.013	-5.10947	-0.595972	0.0148112	0.147932	0.92	-0.275131	0.304754	2.74492	0.802774	0.001	1.17151	4.31833	-0.0284674	0.829479	0.973	-1.65422	1.59728	1.53584	1.28372	0.232	-0.980202	4.05188	0.0043216	0.0331758	0.478	1.26e-09	14794.7
SO density	-0.0133578	0.516885	0.979	-1.02643	0.999718	-0.911032	0.884742	0.303	-2.64509	0.823029	1.50313	0.912652	0.1	-0.285633	3.2919	0.0668431	0.0482626	0.166	-0.0277499	0.161436	-0.410725	0.534788	0.442	-1.45889	0.63744	0.690941	0.367664	0.06	-0.0296674	1.41155	1.16988	0.778058	0.133	-0.355085	2.69484	0.408165	0.208332	0.079	0.150097	1.10994
SO peak frequency	-2.56831	2.94498	0.383	-8.34037	3.20374	4.31037	5.54068	0.437	-6.54915	15.1699	-9.5507	4.752	0.044	-18.8645	-0.236945	0.512406	0.308848	0.097	-0.0929241	1.11774	7.10405	3.34313	0.034	0.551628	13.6565	1.95777	1.87627	0.297	-1.71964	5.63519	6.04349	3.55253	0.089	-0.919335	13.0063	0.0019255	0.0078961	0.127	6.22e-07	5.95903
SO energy	0.0024637	0.0011798	0.037	0.0001513	0.0047762	0.0058391	0.0034301	0.089	-0.0008837	0.012562	-0.0002553	0.0014058	0.856	-0.0030106	0.0025001	0.0050438	0.0033595	0.133	-0.0015407	0.0116283	-0.0006212	0.0007336	0.397	-0.0020591	0.0008167	0.0008925	0.0013442	0.507	-0.0017422	0.0035272	0.0038284	0.0023008	0.096	-0.000681	0.0083379	0.999572	0.0013827	0.757	0.996865	1.00229
SO ptp amplitude	0.0275986	0.0093613	0.003	0.0092509	0.0459464	0.0277491	0.0107171	0.01	0.0067439	0.0487542	0.064023	0.026383	0.015	0.0123133	0.115733	-8.73e-05	0.0011675	0.94	-0.0023756	0.002201	0.008918	0.0111047	0.422	-0.0128469	0.0306828	0.0096133	0.0095314	0.313	-0.0090678	0.0282944	0.0029493	0.0163441	0.857	-0.0290846	0.0349832	0.998666	0.0104661	0.899	0.978362	1.01939
*p < 0.02is significant after False Discovery Rate correction
