# Supplementary material for: Sleep spindles and slow oscillations predict cognition and biomarkers of neurodegeneration in mild to moderate Alzheimer's disease
Source: Alzheimers Dement. 2025 Jan 29;21(2):e14424. doi: 10.1002/alz.14424 (PMC11848347; doi:10.1002/alz.14424)
Supplement: Supplementary file 7 — Supporting Information [file ALZ-21-e14424-s010.xlsx]

## Sheet: Sheet1
Supplemental Table S4	coef	SE	p	95% CI: lower	upper	coef	SE	p	95% CI: lower	upper	coef	SE	p	95% CI: lower	upper	coef	SE	p	95% CI: lower	upper	coef	SE	p	95% CI: lower	upper	coef	SE	p	95% CI: lower	upper	coef	SE	p	95% CI: lower	upper	coef	SE	p	95% CI: lower	upper
Spinldes, SO, CVLT-ROCF-Cognition
	Rey copy (ROCF) baseline					Rey copy 12 months					Rey Longt term visual memory baseline					Rey Long term visual memory 12m					CVLT (California Verbal) Long term verbal memory baseline					CVLT Long term verbal memory 12m					CVLT short term verbal memory base					CVLT short term verbal memory 12m
Spindles (central channels)	NREM2 and 3					NREM2-3 coef					NREM2-3 coef					NREM2-3 coef					NREM2-3 coef					NREM2-3 coef					NREM2-3 coef					NREM2-3 coef
SP count	-0.0005684	0.0006943	0.413	-0.0019291	0.0007924	-4.4e-05	0.0006914	0.949	-0.0013991	0.0013111	0.569007	0.278873	0.041	0.0224248	1.11559	0.0043186	0.0018064	0.017	0.0007781	0.007859	0.0002954	0.0011412	0.796	-0.0019413	0.0025322	0.0007908	0.0010075	0.433	-0.0011839	0.0027655	0.0020644	0.0006468	0.001	0.0007966	0.0033322	0.0019831	0.0006377	0.002	0.0007333	0.0032329
SP duration	2.24289	1.29867	0.084	-0.302455	4.78823	-0.0158696	1.19673	0.989	-2.36142	2.32968	3.34254	1.38942	0.016	0.619337	6.06575	-3.76416	7.23066	0.603	-17.936	10.4077	-0.5362	3.11105	0.863	-6.63374	5.56134	2.34434	1.87866	0.212	-1.33777	6.02645	0.252748	1.75425	0.885	-3.18551	3.69101	-1.15946	1.94663	0.551	-4.97479	2.65586
SP density	3.63184	1.72988	0.032	0.241349	7.02233	0.357805	0.253142	0.158	-0.138344	0.853954	0.364472	0.279272	0.192	-0.18289	0.911835	2.04291	1.03157	0.048	0.0210627	4.06476	0.293606	0.472965	0.535	-0.633388	1.2206	0.683457	0.337179	0.043	0.0225978	1.34432	0.650696	0.264454	0.014	0.132375	1.16902	0.553693	0.303516	0.068	-0.0411878	1.14857
SP peak frequency	0.0677042	0.0720522	0.347	-0.0735155	0.208924	0.0391361	0.0683761	0.567	-0.0948786	0.173151	0.028978	0.0826411	0.726	-0.132996	0.190952	-0.284757	0.413442	0.491	-1.09509	0.525574	-0.0916993	0.141264	0.516	-0.368572	0.185174	-0.0450128	0.127866	0.725	-0.295625	0.2056	-0.139518	0.0937577	0.137	-0.32328	0.0442435	0.0059336	0.113097	0.958	-0.215733	0.2276
SP energy	-9.6e-05	0.0002679	0.72	-0.0006209	0.000429	0.0012265	0.0005398	0.023	0.0001686	0.0022844	-0.0018596	0.0008608	0.031	-0.0035467	-0.0001726	0.001196	0.0021596	0.58	-0.0030367	0.0054287	0.0004277	0.0007339	0.56	-0.0010107	0.001866	0.0013373	0.0004899	0.006	0.0003772	0.0022975	0.0002182	0.0004072	0.592	-0.00058	0.0010163	0.0009322	0.0004773	0.051	-3.23e-06	0.0018676
SP ptp amplitude	-0.0019434	0.0015403	0.207	-0.0049624	0.0010756	0.0006417	0.0013113	0.625	-0.0019284	0.0032118	-0.0022081	0.0019307	0.253	-0.0059923	0.0015761	0.0062754	0.0065926	0.341	-0.0066459	0.0191967	0.0009081	0.0021296	0.67	-0.0032658	0.0050819	0.0016537	0.0014384	0.25	-0.0011656	0.0044729	0.001418	0.0014736	0.336	-0.0014701	0.0043061	0.0064264	0.0042528	0.131	-0.0019089	0.0147618
	NREM2					NREM2					NREM2					NREM2					NREM2					NREM2					NREM2					NREM2
SP count	-2.79e-05	0.0010728	0.979	-0.0021306	0.0020747	0.0005677	0.0009841	0.564	-0.0013612	0.0024965	-0.0010391	0.0010475	0.321	-0.003092	0.0010139	0.0061537	0.0020958	0.003	0.0020459	0.0102615	4.53e-05	0.0015269	0.976	-0.0029475	0.003038	0.0011105	0.0007815	0.155	-0.0004213	0.0026422	0.0026559	0.0011225	0.018	0.0004559	0.0048559	0.002689	0.0008384	0.001	0.0010457	0.0043323
SP duration	1.37755	1.20836	0.254	-0.990797	3.74589	-1.01856	1.20644	0.399	-3.38313	1.34601	2.48059	1.6869	0.141	-0.825678	5.78686	-5.15663	5.70196	0.366	-16.3323	6.01901	-0.0382009	2.11288	0.986	-4.17937	4.10297	3.14062	1.93475	0.105	-0.651423	6.93267	-0.291707	1.39487	0.834	-3.0256	2.44219	-1.79225	1.45108	0.217	-4.63631	1.05181
SP density	3.87931	1.62922	0.017	0.686104	7.07251	0.370424	0.263698	0.16	-0.146415	0.887262	0.670901	0.285114	0.019	0.112088	1.22971	2.12935	0.914291	0.02	0.337371	3.92133	0.374523	0.450413	0.406	-0.508269	1.25732	0.779274	0.328343	0.018	0.135734	1.42281	0.560352	0.261254	0.032	0.048303	1.0724	0.696919	0.293101	0.017	0.122452	1.27138
SP peak frequency	0.0411869	0.0745325	0.581	-0.104894	0.187268	0.0439922	0.0652646	0.5	-0.083924	0.171908	0.0262267	0.0770643	0.734	-0.124816	0.17727	0.22272	0.327608	0.497	-0.41938	0.864821	-0.0938452	0.141126	0.506	-0.370448	0.182757	-0.0829931	0.115444	0.472	-0.309259	0.143273	-0.0633313	0.0945498	0.503	-0.248645	0.121983	0.0278037	0.108123	0.797	-0.184113	0.239721
SP energy	-3.68e-05	0.0002625	0.889	-0.0005513	0.0004778	0.0009718	0.0004382	0.027	0.0001129	0.0018307	-0.0020275	0.0008733	0.02	-0.0037392	-0.0003159	-0.0036929	0.0037095	0.319	-0.0109633	0.0035775	0.0004051	0.0006604	0.54	-0.0008893	0.0016994	0.0012522	0.000463	0.007	0.0003447	0.0021597	0.0002316	0.0003903	0.553	-0.0005335	0.0009966	0.0008374	0.0004423	0.058	-2.95e-05	0.0017044
SP ptp amplitude	-0.001674	0.0014713	0.255	-0.0045576	0.0012097	0.0009761	0.0013511	0.47	-0.001672	0.0036241	-0.0023621	0.0020783	0.256	-0.0064356	0.0017113	0.0146716	0.012973	0.258	-0.0107551	0.0400983	0.0005589	0.00177	0.752	-0.0029102	0.0040279	0.0058235	0.0051668	0.26	-0.0043033	0.0159503	0.0013329	0.0013314	0.317	-0.0012765	0.0039423	0.0055396	0.0037539	0.14	-0.0018179	0.0128972
Slow Oscillations (frontal)	NREM2 and 3					NREM2-3 coef					NREM2-3 coef					NREM2-3 coef					NREM2-3 coef					NREM2-3 coef					NREM2-3 coef					NREM2-3 coef
SO count	-0.002292	0.0009614	0.017	-0.0041763	-0.0004076	-0.001337	0.0007655	0.081	-0.0028373	0.0001632	-0.0001361	0.0001743	0.435	-0.0004777	0.0002054	0.335708	0.529293	0.526	-0.701687	1.3731	-5.6e-05	0.0004079	0.891	-0.0008554	0.0007434	0.0003602	0.0002582	0.163	-0.0001459	0.0008663	0.0001394	0.0002426	0.565	-0.000336	0.0006149	0.0002014	0.0002831	0.477	-0.0003535	0.0007562
SO duration	-10.9905	8.56983	0.2	-27.7871	5.80607	-10.3687	5.55565	0.062	-21.2575	0.520203	-0.324056	0.80865	0.689	-1.90898	1.26087	-7.80292	8.23215	0.343	-23.9376	8.33181	1.22554	1.84734	0.507	-2.39517	4.84625	-3.44319	1.56405	0.028	-6.50868	-0.377694	0.453138	1.67027	0.786	-2.82052	3.7268	-0.169952	1.33402	0.899	-2.78457	2.44467
SO density	-0.828528	0.580964	0.154	-1.9672	0.310141	0.408753	0.515518	0.428	-0.601644	1.41915	-0.0663576	0.106705	0.534	-0.275495	0.14278	-0.0026148	0.0020324	0.198	-0.0065982	0.0013687	-0.039458	0.242826	0.871	-0.515388	0.436472	0.331998	0.125631	0.008	0.0857648	0.578231	0.0173398	0.187932	0.926	-0.351001	0.38568	0.031521	0.165648	0.849	-0.293142	0.356184
SO peak frequency	33.9008	18.0695	0.061	-1.51472	69.3164	10.3506	9.66294	0.284	-8.58844	29.2896	1.64972	1.98163	0.405	-2.23421	5.53364	-1.69104	10.6882	0.874	-22.6395	19.2574	-0.332457	5.16784	0.949	-10.4612	9.79632	5.18574	3.59732	0.149	-1.86488	12.2364	-2.8142	3.93556	0.475	-10.5278	4.89936	1.2946	3.54121	0.715	-5.64604	8.23523
SO energy	-0.000834	0.0016616	0.616	-0.0040907	0.0024227	0.0012248	0.0020999	0.56	-0.002891	0.0053407	-0.0001436	0.0002854	0.615	-0.0007029	0.0004158	-0.0009484	0.0012814	0.459	-0.0034599	0.0015631	-0.0004591	0.0005912	0.437	-0.0016177	0.0006996	-0.0002506	0.0004791	0.601	-0.0011896	0.0006883	-0.0003865	0.0004006	0.335	-0.0011716	0.0003987	-0.0005929	0.0003762	0.115	-0.0013303	0.0001445
SO ptp amplitude	-0.0080992	0.0115251	0.482	-0.030688	0.0144897	0.000713	0.008835	0.936	-0.0166033	0.0180292	-0.0028434	0.0016948	0.093	-0.0061652	0.0004784	-0.0116251	0.0074908	0.121	-0.0263068	0.0030567	-0.000597	0.0044656	0.894	-0.0093494	0.0081553	-0.001271	0.0025495	0.618	-0.0062679	0.003726	-0.0042483	0.0024777	0.086	-0.0091045	0.0006079	-0.0033868	0.0020834	0.104	-0.0074701	0.0006965
	NREM3					NREM3					NREM3					NREM3					NREM3					NREM3					NREM3					NREM3
SO count	-0.0065806	0.0021181		-0.0107319	-0.0024293	-0.0039474	0.001549	0.011	-0.0069833	-0.0009115	-0.0002141	0.000384	0.577	-0.0009668	0.0005387	-0.0018345	0.001489	0.218	-0.0047529	0.0010839	-0.0004451	0.0007776	0.567	-0.0019692	0.0010789	0.0007745	0.0005249	0.14	-0.0002542	0.0018032	9.68e-05	0.0004247	0.82	-0.0007357	0.0009292	9.08e-05	0.0006468	0.888	-0.0011769	0.0013584
SO duration	0.663628	1.0883	0.542	-1.4694	2.79666	0.804188	1.0884	0.46	-1.32904	2.93742	0.25684	0.204962	0.21	-0.144878	0.658559	2.05002	0.900196	0.023	0.28567	3.81437	0.709401	0.272272	0.009	0.175758	1.24304	0.511197	0.237469	0.031	0.0457664	0.976627	0.502563	0.166954	0.003	0.175339	0.829788	0.4451	0.251134	0.076	-0.0471139	0.937313
SO density	-0.58638	0.512868	0.253	-1.59158	0.418823	1.25132	0.557932	0.025	0.157798	2.34485	-0.0482662	0.142662	0.735	-0.327879	0.231346	-0.47153	0.524638	0.369	-1.4998	0.556741	-0.0853451	0.290758	0.769	-0.655221	0.484531	0.278656	0.0863298	0.001	0.109453	0.44786	-0.0445984	0.134077	0.739	-0.307384	0.218187	-0.0215986	0.175081	0.902	-0.364752	0.321555
SO peak frequency	15.5154	12.1537	0.202	-8.30542	39.3362	-3.8636	3.71243	0.298	-11.1398	3.41263	0.500099	0.885327	0.572	-1.23511	2.23531	6.13605	3.414	0.072	-0.555273	12.8274	1.30958	1.54118	0.395	-1.71108	4.33024	1.91476	0.511178	0	0.912875	2.91665	0.944537	0.459834	0.04	0.0432802	1.84579	1.30593	1.03116	0.205	-0.715111	3.32697
SO energy	0.0009684	0.0038914	0.803	-0.0066586	0.0085955	0.0009204	0.0016292	0.572	-0.0022728	0.0041137	-6.32e-05	0.0001881	0.737	-0.0004318	0.0003054	-0.00044	0.0008154	0.589	-0.0020382	0.0011582	-0.000143	0.000262	0.585	-0.0006565	0.0003704	7.31e-05	0.0003414	0.83	-0.000596	0.0007423	0.0003388	0.0004506	0.452	-0.0005443	0.0012219	-0.0003835	0.0002841	0.177	-0.0009402	0.0001733
SO ptp amplitude	0.0211895	0.0186884	0.257	-0.015439	0.057818	0.0322917	0.013931	0.02	0.0049874	0.059596	-0.0005794	0.0023722	0.807	-0.0052289	0.0040702	-0.0078135	0.0062205	0.209	-0.0200054	0.0043784	-0.0031488	0.0025846	0.223	-0.0082145	0.0019168	0.0068975	0.003603	0.056	-0.0001644	0.0139593	-0.0017755	0.0039355	0.652	-0.009489	0.0059381	-0.0026126	0.0020636	0.206	-0.0066572	0.0014321
*p < 0.02is significant after False Discovery Rate correction
